# Supplementary material for: Intestinal Parasites in First World War German Soldiers from “Kilianstollen”, Carspach, France
Source: PLoS One. 2014 Oct 15;9(10):e109543. doi: 10.1371/journal.pone.0109543 (PMC4198135; doi:10.1371/journal.pone.0109543)
Supplement: Table S1 — Matrix including morphological and micrometrical data of capillariid species producing eggs with network-like shell ornamentation. Density: low = low or flack; mid = middle; den = high or dense. (XLSX) [file pone.0109543.s001.xlsx]

## Sheet: Suppl_file_1_data_matrix_capi
	Density	Length_mean	Length_min	Length_max	Width_mean	Width_min	Width_max
Capillaria erinacei	den	57.01	53.42	61.83	29.56	25	34.47
Aonchotheca legerae	den	57.5	55	60	27	24	30
Capillaria alcoveri	low	51	50	52	31	30	32
Capillaria bovis	mid	52	50	54	27	24	30
Capillaria myoxinitelae	mid	62.5	58	67	28	25	31
Capillaria putorii	mid	61.3	53	72	23.3	20	32
Eucoleus gastricus	den	74	65	79	30	25	34
Paracapillaria philippinensis	den	41.84	36	45	20.38	20	21
Unknown carspach	den	65.6	63	69	28.7	28	30
